# Supplementary material for: Public preferences regarding the priority setting criteria of health interventions for budget allocation: results of a survey of Iranian adults
Source: BMC Public Health. 2022 Nov 8;22:2038. doi: 10.1186/s12889-022-14404-1 (PMC9640781; doi:10.1186/s12889-022-14404-1)
Supplement: Supplementary file 2 — Additional file 2: Supplementary Materials. Questionnaire for Cohort 1. Supplementary Materials. Questionnaire for Cohort 2. [file 12889_2022_14404_MOESM2_ESM.zip]

Archive with 2 entries (2 files):
- Supp (CBE cohort 2 Quest).docx
- Supp(CBE cohort 1 Quest).docx
